# Supplementary material for: Accurate Prediction of Children’s Target Height from Their Mid-Parental Height
Source: Children (Basel). 2024 Jul 30;11(8):916. doi: 10.3390/children11080916 (PMC11352326; doi:10.3390/children11080916)
Supplement: Supplementary file 1 [file children-11-00916-s001.zip]

Archive with 1 entries (1 files):
- children-3074240-supplementary.pdf
